# Supplementary material for: Cultivating key disciplinary competencies among university students against the background of China’s new engineering education initiative
Source: PLoS One. 2025 Feb 14;20(2):e0318561. doi: 10.1371/journal.pone.0318561 (PMC11828427; doi:10.1371/journal.pone.0318561)
Supplement: S1 File — (XLSX) [file pone.0318561.s001.xlsx]

## Sheet: Sheet1
	1	2	3	4	5	6	7	8	9	10	11	12	13	14	15	16	17	18	19	20	21	22	23	24	25	Notes
	专业基础(Professional fundamentals)	工程基础(Engineering fundamentals)	信息技术(Information technology)	人工智能(Artificial intelligence)	跨学科(Interdisciplinarity)	环境意识(Environmental awareness)	法律能力(Legal competency)	信息检索(Information retrieval)	新媒体工具的使用(Use of new media tools)	跨学科学习(Interdisciplinary learning)	数据分析(Data analysis)	数据维护(Data maintenance)	数据决策(Data decision-making)	计算机编程(Computer programming)	人机交互(Human–computer interaction)	解决问题(Problem solving)	团队合作(Teamwork)	学术写作(Academic writing)	终身学习(Lifelong learning)	适应变化(Adaptability to change)	专业素养(Professional literacy)	敬业精神(Dedication)	创新理念(Innovative ideas)	稳健(Steadfastness)	以人为本(Humanistic)
C1	5	5	4	4	3	5	4	4	4	4	5	4	4	4	4	5	4	4	4	5	4	5	4	3	4
C2	4	4	3	3	3	4	3	4	4	3	4	3	3	4	3	4	5	3	5	4	5	4	4	4	5
C3	3	5	3	4	4	4	3	5	5	4	5	4	4	5	4	5	4	4	4	4	4	4	5	4	5
C4	4	4	4	5	3	5	4	4	4	4	4	2	4	4	3	5	4	4	4	4	4	4	4	3	4
C5	4	4	5	4	4	4	4	4	3	4	4	4	3	5	4	5	5	3	5	5	5	5	4	4	5
C6	4	4	4	4	3	4	4	4	4	4	4	4	4	4	4	5	4	4	4	4	4	4	5	4	5
C7	5	5	4	3	4	5	4	5	5	5	5	2	4	5	3	5	5	4	4	4	5	5	4	4	5
C8	4	4	4	4	4	4	3	4	4	4	4	4	2	4	4	5	5	4	4	3	4	5	4	3	5
C9	4	4	4	5	3	4	4	4	4	4	4	4	4	5	4	5	4	4	4	4	5	4	5	4	5
C10	5	4	4	4	4	4	4	5	3	4	4	3	4	5	4	5	5	4	4	4	4	5	5	4	5
C11	4	5	5	4	3	4	3	4	4	5	4	4	3	4	3	5	4	4	4	4	5	5	5	3	5
C12	4	5	4	3	4	5	4	4	4	4	5	4	4	3	4	5	5	5	5	5	5	5	4	5	5
C13	5	5	4	4	3	4	4	5	3	5	4	2	4	4	4	5	5	4	4	4	5	4	5	4	5
C14	4	4	3	5	3	4	4	4	4	4	4	4	4	4	3	4	5	4	4	4	5	5	4	4	4
C15	4	5	4	4	4	4	4	4	4	5	4	4	4	4	4	4	4	4	4	3	4	5	4	4	5
C16	5	4	4	3	5	5	4	5	3	5	4	4	4	5	3	4	4	3	4	4	5	5	4	5	4
C17	4	3	5	4	4	4	3	4	4	5	5	3	4	4	3	4	5	4	5	4	5	4	5	4	4
C18	4	5	4	5	3	4	4	4	4	5	4	4	3	4	3	5	4	4	4	4	4	4	4	5	4
C19	5	4	4	4	4	5	4	4	4	4	5	2	4	3	3	4	5	4	4	5	4	4	4	4	4
C20	4	4	4	4	5	4	4	4	5	4	4	4	4	4	3	4	5	3	4	4	5	4	4	5	5
C21	4	4	3	4	4	5	4	5	4	4	4	4	4	4	3	5	4	4	5	4	5	4	5	4	4
C22	4	4	4	4	4	4	4	5	4	3	4	2	4	4	3	5	5	4	4	4	4	5	4	4	5
C23	4	4	5	5	5	5	5	4	3	4	4	4	3	4	3	5	4	3	4	4	4	4	4	4	5
C24	4	4	4	4	4	4	4	4	4	4	5	2	4	4	3	4	4	4	4	3	4	4	4	5	5
C25	5	5	5	5	5	5	5	5	5	5	5	5	5	5	5	5	5	5	5	3	5	5	5	5	5	invalid	Insufficient time for answering questions
C26	4	4	3	5	3	5	4	4	5	4	4	4	3	4	4	4	5	4	4	4	4	4	5	4	5
C27	3	3	4	5	4	5	3	4	4	4	4	2	4	4	4	4	4	5	4	4	5	4	4	3	5
C28	4	5	4	4	3	4	4	5	4	4	5	4	3	4	4	5	5	4	4	5	5	4	4	4	5
C29	4	5	2	5	4	4	4	4	4	5	4	4	4	4	4	4	4	4	4	4	4	5	4	5	4
C30	5	5	4	5	5	4	4	5	5	4	5	4	4	5	4	4	5	4	4	4	5	4	5	4	4
C31	4	4	4	4	4	4	4	4	4	4	4	2	3	4	4	4	4	3	5	4	5	4	4	4	4
C32	4	4	4	5	4	4	5	4	4	4	5	4	3	4	4	5	5	4	4	5	5	4	4	4	4
C33	4	4	4	4	3	5	4	5	4	3	4	4	4	4	4	4	4	4	4	4	5	4	5	4	5
C34	4	4	5	4	4	4	4	5	4	4	4	4	4	4	4	4	5	4	4	4	5	4	5	4	4
C35	4	4	4	5	4	4	4	4	4	4	4	3	4	5	4	4	4	4	4	4	5	4	5	4	5
C36	4	4	4	4	3	5	3	5	4	4	5	4	4	4	3	5	5	3	5	5	5	5	5	5	4
C37	4	4	5	5	4	4	4	5	4	5	4	4	4	5	4	5	4	4	5	4	5	5	5	4	4
C38	4	4	4	4	4	5	4	5	5	4	5	4	4	5	4	4	4	4	4	4	5	4	4	4	4
C39	4	5	5	5	4	4	4	5	4	4	5	4	4	4	4	5	5	4	5	4	5	4	5	4	4
C40	4	5	4	3	5	4	4	5	4	4	5	2	5	5	4	5	5	4	4	5	4	4	5	4	5
C41	4	5	5	4	4	4	4	5	4	5	4	4	4	5	4	5	4	5	5	4	4	4	4	5	5
C42	4	5	4	3	4	4	5	4	4	5	5	4	4	4	4	4	5	4	5	5	4	5	4	4	4
C43	4	5	4	4	3	4	4	5	4	5	4	3	3	5	4	4	5	4	4	5	4	4	4	4	5
C44	4	4	4	4	5	5	4	5	4	4	4	2	4	5	3	5	4	4	4	4	5	4	4	4	5
C45	5	5	5	5	5	5	5	5	5	5	5	5	5	5	5	5	5	5	5	3	5	5	5	5	5	invalid	Insufficient time for answering questions
E1	4	4	4	4	5	4	4	5	4	4	4	3	5	4	3	5	5	4	4	4	5	4	4	4	5
E2	4	5	5	4	4	4	3	4	4	4	4	4	4	5	4	4	5	5	5	4	5	4	5	4	5
E3	4	5	4	5	4	3	4	4	5	3	5	4	4	5	4	5	5	4	4	4	5	4	4	5	5
E4	3	4	3	5	4	4	4	4	4	4	4	4	4	4	4	5	4	4	4	3	5	4	5	4	5
E5	4	5	4	4	5	4	4	4	4	5	4	4	3	5	4	4	5	3	4	4	5	4	4	4	5
E6	4	5	4	5	4	3	4	5	5	4	4	4	4	5	4	4	5	4	4	4	5	4	5	4	4
E7	5	5	3	4	4	4	5	4	4	5	4	5	4	5	4	4	4	5	4	4	5	4	5	5	5
E8	5	4	4	5	5	4	4	4	5	4	5	4	5	5	3	4	4	4	4	5	5	4	5	4	5
E9	4	4	5	5	4	4	4	5	4	5	4	4	4	5	4	4	4	4	5	4	5	4	5	5	4
E10	4	5	4	4	4	4	4	4	4	5	5	5	4	5	4	4	4	5	4	4	5	4	4	5	4
E11	4	3	4	5	4	4	4	5	4	4	5	5	3	4	4	4	4	4	4	4	5	5	4	5	4
E12	5	5	5	5	5	5	5	5	5	5	5	5	5	5	5	5	5	5	5	5	5	5	5	5	5	invalid	Insufficient time for answering questions
E13	5	5	5	5	5	5	5	5	5	5	5	5	5	5	5	5	5	5	5	5	5	5	5	5	5	invalid	Insufficient time for answering questions
E14	4	5	4	4	5	4	4	4	4	4	5	4	2	4	4	5	4	4	4	4	4	5	5	5	4
E15	4	5	4	5	4	4	5	4	5	4	5	5	4	5	3	4	4	5	4	4	4	5	4	3	5
E16	4	5	4	4	4	4	4	5	4	4	5	4	4	5	4	4	5	4	5	4	4	5	4	4	4
E17	4	5	5	3	5	4	5	4	4	4	4	3	4	5	4	4	4	5	4	5	5	5	5	4	4
E18	4	5	4	4	4	3	4	5	4	4	5	4	5	5	4	4	4	4	4	4	4	5	4	5	5
E19	4	5	4	5	5	4	4	4	4	4	4	4	4	5	4	5	5	3	5	4	4	4	5	4	4
E20	4	5	3	4	5	4	4	5	4	4	4	4	3	5	4	4	4	4	4	4	4	5	5	4	4
E21	5	5	4	4	5	3	4	4	4	5	4	2	4	5	4	4	4	5	4	5	4	5	5	4	5
E22	4	4	4	4	5	4	3	4	4	4	4	4	4	5	4	5	5	4	4	4	4	5	5	5	4
E23	4	4	4	5	5	4	4	5	3	4	5	4	5	4	4	5	5	4	4	5	5	5	4	4	5
E24	4	4	5	4	4	3	4	4	4	5	4	4	4	5	4	5	5	5	5	4	4	5	5	4	4
E25	4	4	4	4	4	4	4	4	5	4	4	4	3	4	3	4	4	4	4	4	4	5	4	5	5
E26	4	4	5	4	4	4	5	5	4	4	5	5	5	4	4	4	5	4	4	5	4	5	4	4	4
E27	4	4	4	3	5	3	4	4	4	4	4	4	4	5	4	5	4	4	5	5	5	5	5	4	5
E28	3	4	5	4	4	4	4	5	4	3	4	4	4	4	4	5	5	4	4	4	4	5	4	4	5
E29	4	4	5	5	4	3	4	4	5	4	5	2	3	4	4	5	5	4	4	5	4	5	4	5	5
E30	4	5	5	4	5	4	4	5	4	4	4	4	5	5	3	5	5	4	4	5	5	4	5	5	4
E31	5	3	4	4	4	4	5	4	4	4	5	4	4	4	4	5	4	4	5	5	4	4	4	4	5
E32	4	5	4	4	5	4	4	5	4	5	4	5	4	4	5	5	5	4	4	4	4	4	5	5	5
E33	4	4	3	4	4	3	4	5	5	4	4	4	3	5	4	4	5	4	5	5	4	5	4	5	5
E34	4	5	4	5	5	4	4	5	4	4	4	4	4	4	4	5	4	4	5	4	4	4	4	4	4
E35	4	5	5	4	4	4	4	5	4	4	5	3	4	4	4	4	5	4	4	4	4	5	4	4	4
E36	5	5	5	4	5	4	5	4	4	4	4	4	4	4	4	4	4	4	4	4	4	5	4	4	4
E37	5	5	5	5	5	5	5	5	5	5	5	5	5	5	5	5	5	5	5	5	5	5	5	5	5
E38	5	5	5	5	5	5	5	5	5	5	5	5	5	5	5	5	5	5	5	5	5	5	5	5	5	invalid	Insufficient time for answering questions
E39	2	5	4	5	4	3	5	4	4	5	4	4	4	5	5	4	4	5	4	4	5	4	4	4	5
E40	4	4	4	3	4	4	4	5	4	4	5	5	4	5	4	4	4	3	5	3	5	4	4	5	4
E41	5	4	5																							Unrecycled	Not filled in completely
E42																										Unrecycled	Not filled in completely
E43																										Unrecycled	Not filled in completely
E44																										Unrecycled	Not filled in completely
E45																										Unrecycled	Not filled in completely
Mean(C)	4.15556	4.35556	4.06667	4.2	3.86667	4.35556	3.95556	4.46667	4.06667	4.24444	4.37778	3.48889	3.8	4.31111	3.68889	4.57778	4.53333	3.95556	4.28889	4.11111	4.6	4.37778	4.42222	4.11111	4.6
Standard deviation(C)	0.483046	0.563869	0.65974	0.65974	0.675107	0.483046	0.496139	0.500641	0.552384	0.549475	0.49029	0.876693	0.576795	0.543021	0.533494	0.500641	0.505736	0.496139	0.438529	0.545377	0.49029	0.49029	0.503831	0.572332	0.500641
Mean(E)	4.16216	4.54054	4.24324	4.32432	4.48649	3.86486	4.18919	4.48649	4.24324	4.21622	4.43243	4.05405	4.02703	4.62162	3.97297	4.48649	4.54054	4.21622	4.32432	4.32432	4.48649	4.59459	4.51351	4.40541	4.56757
Standard deviation(E)	0.50075	0.605282	0.641414	0.579945	0.506712	0.535525	0.518429	0.506712	0.494717	0.534121	0.502247	0.743339	0.725966	0.491672	0.499249	0.506712	0.505228	0.534121	0.474579	0.529888	0.506712	0.497743	0.506712	0.55073	0.502247
C：College teachers
E：Enterprise personnel
